# Supplementary material for: Single nucleotide polymorphisms of GYS2 gene and its association with milk production traits of dairy cows
Source: Anim Biotechnol. 2024 Dec 4;35(1):2432966. doi: 10.1080/10495398.2024.2432966 (PMC12674338; doi:10.1080/10495398.2024.2432966)
Supplement: Supplemental Material [file LABT_A_2432966_SM1688.xlsx]

## Sheet: Table S1
Table S1. Descriptive statistics of phenotypic values for dairy production traits in two lactations
Traits	Lactation	Mean	SD	Min	Max	CV
Milk yield (kg)	1	10414	1476.67	6057.96	14505.7	0.141796
	2	10888.5	1832.69	4925.97	14647.8	0.168315
Fat yield (kg)	1	352.82	61.3318	184.801	537.972	0.173833
	2	390.228	80.5346	145.05	636.453	0.206379
Fat percentage (%)	1	3.39733	0.425662	2.0586	4.5601	0.125293
	2	3.58998	0.471974	2.2123	4.9732	0.13147
Protein yield (kg)	1	315.948	47.8846	163.701	457.527	0.151559
	2	324.412	56.5853	137.858	455.024	0.174424
Protein percentage (%)	1	3.03541	0.190408	2.345	3.508	0.0627289
	2	2.98182	0.181872	2.3551	3.5384	0.0609934
Note: SD: standard deviation; Min: minimum; Max: maximum; CV: coefficient of variation.

## Sheet: Table S2
Table S2. Primers and procedures for PCR used in SNPs identification of GYS2 gene
Table S2-1. Details of primers.
Primer Name	Primer Sequence (5'-3')	Product Length (bp)	Annealing Temp. (℃)
GYS2-1F	ACATGGGTTCAGTCCCTCTG	442	60
GYS2-1R	TTGTGCTAAAAGGACAAACTGA
GYS2-2F	CCTTTTAGCACAAATCTTAAAGGA	386	60
GYS2-2R	ATCCTAGGAGTGGTGCGTGT		60
GYS2-3F	ACCAATGCCTGTGATCTACCA	740	60
GYS2-3R	CATCAGATCATTTTAATGAGGTTGTA		60
GYS2-4F	ACAACCTCATTAAAATGATCTGATG	500	60
GYS2-4R	ACAAGTAAACCCCACCAGCTT		60
GYS2-5F	GCTGGTGGGGTTTACTTGTG	512	60
GYS2-5R	CACTCACAAGGGCAGTTEATT		60
GYS2-6F	AACTAAGGCAGTTGGACCACA	801	60
GYS2-6R	AAGTTTATTGTCCTTTGAAACTCG		60
GYS2-7F	AGAAAAATTGAGGACTTGTTTCCA	380	60
GYS2-7R	TTGGCCTAAGAAGATGAGTGG		60
GYS2-8F	ACATTTTCCTCCCCTGCATT	320	60
GYS2-8R	TAGAGGATCATTGCTGGGTACA		60
GYS2-9F	GAGAAATATGTGATTTTGCTTTGC	320	60
GYS2-9R	AGTGACGGTGCAGTTTTCCT		60
GYS2-10F	TTCAGGGTTGATTTCTTTTAGGA	665	60
GYS2-10R	AAGCCATTTAAGAATCCAGGAA		60
GYS2-11F	TGTCACAGTTTAAGGTCCATCTG	343	60
GYS2-11R	CAAAGGAGCCCAATGAGAAG		60
GYS2-12F	AAAGAGATCTGCAATTTCAAAGA	222	60
GYS2-12R	TTGTCTCAGTAGTGAAGCCETAAA		60
GYS2-13F	TGAGCTTCATCAGGAAACTATG	337	60
GYS2-13R	AAAGATGATTTTTCTAGCTCTCAGG		60
GYS2-14F	GACATACACAGACAACCCCTCA	362	60
GYS2-14R	CEGATAGATGTTAAAACAAACAAGG		60
GYS2-15F	TCCCCTGAGTCTATAACACAATGA	406	60
GYS2-15R	TGGGATAGATCCAACCAAAATC		60
GYS2-16F	CTGGCACAAAACGAGCATT	353	60
GYS2-16R	GAGTCCAACACAACTTAGCGACT		60
GYS2-17F	AGAAACAGCAGGGGAGTCAG	381	60
GYS2-17R	TTGACCTTATAGATGGCAACTCAA		60
GYS2-18F	GGATAACTAAAATCTGCCACTTTACA	355	60
GYS2-18R	TGTCAGTTTETCTACTTGTTTTGTTG		60
GYS2-19F	AATAGCCCCTGAACAGACCA	780	60
GYS2-19R	AAAGGTAGAACACATTCATGGCTA		60
GYS2-20F	AACAAGTCTGCCATCCCATC	483	60
GYS2-20R	AAATGTTATCCTTCATTAGGCACT		60
GYS2-21F	AGTGCCTAATGAAGGATAACATTT	408	60
GYS2-21R	GTGGAATCTCCCAGACCAGA		60
GYS2-22F	TTGAGAATCCTCCTUCCAAT	446	60
GYS2-22R	TTGGATGGCATCACTGACTE		60
GYS2-23F	AACTCTTTGTGACCGCATGG	446	60
GYS2-23R	CATTACTTTACCAACAAAGGTCCA		60
GYS2-24F	TGACTAGATGGACCTTTGTTGG	397	60
GYS2-24R	AAATGTTGGGCTGGATGAAG		60
GYS2-25F	CCAGCTTGTGCTTCATCC	442	60
GYS2-25R	AGCTTCATGTAGCCCAGCA
Table S2-2. Reaction system.
Content	Dosage	Total
Forward primer (10 pmol/μL)	1.25 μL	25 μL
Reverse primer (10 pmol/μL)	1.25 μL
2×Taq Master Mix	12,5 μL
DNA (50-100 ng/μL)	2 μL
ddH2O	8 μL
Table S2-3. The procedures of PCR amplification
Temperature(℃)	Time	Cycle
95	5 min	1
95	30 s	35
Annealing Temp.	30 s
72	40 s
72	10 min	1

## Sheet: Table S3
Table S3. Additive, dominant and allele substitution effects of 7 SNPs in GYS2 gene on milk yield and composition traits in Chinese Holstein cattle during two lactations
Genes	SNPs	Lactation	Effect	Milk yield (kg)	Fat yield (kg)	Fat percentage (%)	Protein yield (kg)	Protein percentage (%)
GYS2	5:g.88602007G>A	1	Additive effect(a)	145.18	1.0468	-0.04456	2.8118	-0.01389
			Dominant effect(d)	56.16	6.7397	0.04676	2.7128	0.01156
			Substitution effect(α)	106.07	-3.6461	-0.07712	0.9229	-0.02194
		2	Additive effect(a)	202.73*	-0.9617	-0.115**	6.464*	0.004364
			Dominant effect(d)	-154.29	-0.3594	0.0678	-4.6594	0.003196
			Substitution effect(α)	308.13	-0.7163	-0.1613*	9.647*	0.002181
	5:g.88602026G>A	1	Additive effect(a)	97.939*	6.5244**	0.0228	2.7374*	-0.00361
			Dominant effect(d)	79.9513	-2.5044	-0.05055	0.298	-0.01854
			Substitution effect(α)	89.2675*	6.796**	0.02829	2.7051	-0.0016
		2	Additive effect(a)	1.0521	-6.0001**	-0.05969**	-1.1942	-0.00909
			Dominant effect(d)	-25.8956	-2.2332	-0.00209	-1.3973	-0.00253
			Substitution effect(α)	3.1139	-5.8223**	-0.05952**	-1.0829	-0.00889
	5:g.88602485A>G	1	Additive effect(a)	686.02	25.2184	-0.0067	26.7046*	0.05171
			Dominant effect(d)	465.62	20.754	0.01595	21.0963	0.06069
			Substitution effect(α)	1091.04	43.2712	0.007179	45.0552	0.1045
		2	Additive effect(a)	-1225.22**	-53.7941**	-0.07872	-35.0919**	0.04061
			Dominant effect(d)	-1380.21**	-63.4438**	-0.1189	-41.3208**	0.02592
			Substitution effect(α)	-2414.22**	-108.45**	-0.1812	-70.6883*	0.06294
	5:g.88602535G>T	1	Additive effect(a)	404.95**	8.2245	-0.06252	12.314**	-0.00465
			Dominant effect(d)	540.64**	4.3963	-0.1328	14.0117**	-0.02288
			Substitution effect(α)	806.04**	11.486	-0.161	22.7088**	-0.02163
		2	Additive effect(a)	-232.75	-7.9778	0.01005	-6.2413	0.019
			Dominant effect(d)	132.95	0.8854	-0.01817	2.0978	-0.0016
			Substitution effect(α)	-332.25**	-8.6405**	0.02365	-7.8113**	0.0202
	5:g.88630838T>C	1	Additive effect(a)	-180.77**	-5.2506**	0.001983	-4.9083**	0.001729
			Dominant effect(d)	-17.3724	-0.3414	0.003772	0.3688	0.01028
			Substitution effect(α)	-173.53**	-5.1084	0.000412	-5.0619*	-0.00255
		2	Additive effect(a)	-417.21**	-11.0145**	0.03133	-11.589**	0.001905
			Dominant effect(d)	117.38	0.5809	-0.03131	2.2009	-0.00675
			Substitution effect(α)	-464.5**	-11.2485**	0.04394	-12.4757**	0.004624
	5:g.88630844C>A	1	Additive effect(a)	-180.77**	-5.2506**	0.001983	-4.9083**	0.001729
			Dominant effect(d)	-17.3724	-0.3414	0.003772	0.3688	0.01028
			Substitution effect(α)	-173.53**	-5.1084	0.000412	-5.0619*	-0.00255
		2	Additive effect(a)	-417.21**	-11.0145**	0.03133	-11.589**	0.001905
			Dominant effect(d)	117.38	0.5809	-0.03131	2.2009	-0.00675
			Substitution effect(α)	-464.5**	-11.2485**	0.04394	-12.4757**	0.004624
	5:g.88630980T>C	1	Additive effect(a)	-170.42**	-5.271**	-0.00122	-4.6772**	0.00104
			Dominant effect(d)	-23.2905	-0.4725	0.004223	0.1747	0.009711
			Substitution effect(α)	-160.64*	-5.0727	-0.00299	-4.7505*	-0.00304
		2	Additive effect(a)	-440.15**	-12.1535**	0.02841	-12.3098**	0.001568
			Dominant effect(d)	161.63*	2.8269	-0.0257	3.4234	-0.0077
			Substitution effect(α)	-505.78**	-13.3014**	0.03885	-13.6999**	0.004693
Note: The number in the table represents the mean; * indicates P < 0.05; ** indicates P < 0.01 .
